# Supplementary material for: The Association of Air Pollution Exposure With Glucose and Lipid Levels: The Role of an Extreme Air Pollution Event Alongside 2 Decades of Moderate Exposure
Source: Am J Epidemiol. 2023 Aug 16;193(1):87–95. doi: 10.1093/aje/kwad173 (PMC10773474; doi:10.1093/aje/kwad173)
Supplement: Web_Material_kwad173 [file web_material_kwad173.zip]

Archive with 1 entries (1 files):
- AJE-00914-2022 Knobel Web Material Final.docx
